# Supplementary material for: Persistent cellular immunity to SARS-CoV-2 infection
Source: J Exp Med. 2021 Jan 27;218(4):e20202515. doi: 10.1084/jem.20202515 (PMC7845919; doi:10.1084/jem.20202515)
Supplement: Table S1 — lists the characteristics of 41 COVID-19–convalescent volunteers. [file JEM_20202515_TableS1.xlsx]

## Sheet: COVID-19 participants
	Table S1. Individual participant characteristics
									Ethnicity		Temporal dynamics (days)								# of solicited comorbidities §		Acute disease severity by WHO (0-8) ¶				Serological assays																		Neutralization (NT50)
											Sx duration in acute disease		Sx onset to initial visit (T1)		Sx onset to follow-up visit (T2)		Time between visits						Post-acute Sx persistence †		RBD (AUC)									RBD (Pylon, IV)						N (COI)
	ID		Age (years)		Sex		Race																		IgG (T1)	IgG (T2)		IgM (T1)	IgM (T2)		IgA (T1)	IgA (T2)		IgG (T1)	IgG (T2)		IgM (T1)	IgM (T2)		total Ig (T1)	total Ig (T2)		(T1)	(T2)
	7		40		M		White		Non-Hispanic		11		30		181		151		0		2		Y		11981	9545		6524	1516		1479	1344		34	18		3.6	0.31		56.41	171.2		2730.42	191.979
	21		54		M		White		Hispanic		11		27		200		173		1		2		Y		36389	20744		14506	1242		2855	1914		127	59		4.4	0.23		82.29	158.7		5052.73	561.378
	24		34		M		White		Non-Hispanic		15		30		175		145		1		1		N		5736	3803		2715	1150		926.8	1101		2.9	0.93		0.34	0.2		6.43	16.75		280.714	10
	31		51		M		White		Non-Hispanic		9		33		183		150		0		2		Y		3212	3705		1272	903		906	913.4		1.3	1.5		0.22	0.15		35.16	41.03		192.314	17.9896
	46		39		M		White		Non-Hispanic		8		30		174		144		0		2		Y		4799	4416		2247	1315		1055	1153		3	2.2		0.24	0.17		51.25	141.2		59.1942	20.6383
	47		43		F		White		Non-Hispanic		11		33		177		144		0		2		Y		17581	9284		9749	1914		1586	851		43	16		1.2	0.21		102.5	101.1		10433.3	349.383
	48		37		F		White		Non-Hispanic		7		21		174		153		0		2		N		3265	3681		2358	1952		801.9	897.5		2.8	3.9		0.27	0.23		1.52	10.44		173.396	22.2572
	57		66		M		White		Non-Hispanic		6		21		180		159		4		2		N		9108	4987		9199	2622		954.4	884.1		23	4.6		1.7	0.35		19.12	128.4		2048.85	44.8055
	71		45		F		White		Non-Hispanic		12		48		202		154		0		2		Y		5207	4559		1606	998		722.5	860.2		3.5	6.6		0.14	0.33		20.94	32.54		111.895	64.5592
	72		42		M		White		Non-Hispanic		16		35		188		153		1		2		Y		24822	10485		24034	2095		4887	2407		N/A	N/A		N/A	N/A		N/A	N/A		3138.23	80.5148
	82**		46		M		N/A		Non-Hispanic		0		N/A		N/A		163		0		1		N		6472	5187		2667	3094		1125	845.8		N/A	N/A		N/A	N/A		N/A	N/A		130.706	19.8602
	88		41		M		White		Non-Hispanic		7		23		180		157		1		1		N		8263	6730		1789	2276		1546	902.6		4.7	9.3		0.56	0.31		6.82	186.2		424.66	55.7273
	96		48		F		White		Non-Hispanic		9		30		194		164		0		1		N		24147	15675		3959	1498		1099	965.4		N/A	N/A		N/A	N/A		N/A	N/A		927.708	205.702
	107		53		F		White		Non-Hispanic		10		29		202		173		0		2		Y		7967	6298		1560	1025		915.4	850.4		3.8	6.3		0.49	0.18		64.12	76.01		297.459	87.1108
	115		65		F		White		Non-Hispanic		20		41		188		147		0		2		N		26997	11600		19944	2081		990.9	889.5		63	22		2.9	0.27		115.8	156.8		1127.74	431.699
	125		51		F		White		Non-Hispanic		10		26		168		142		0		1		N		4498	4271		2234	1361		683.9	807.1		1.8	1.1		1	0.19		4.41	1.86		126.54	10
	131		39		M		White		Non-Hispanic		5		25		191		166		0		0		N		4285	3911		1318	943		1201	1166		0.27	0.93		0.35	0.26		0.643	3.3		49.5707	13.6461
	134		27		F		White		Non-Hispanic		16		22		171		149		0		0		N		8884	6818		7472	2068		1057	982.4		4.1	3.7		2.1	0.37		14.85	5.97		2700.58	262.798
	149		41		M		White		Non-Hispanic		17		28		173		145		1		2		N		6275	3875		1422	1073		1058	842.4		10	3.4		0.48	0.21		69.32	150.5		494.942	27.947
	157		50		M		White		Non-Hispanic		10		32		179		147		0		1		N		11979	8751		11125	2370		1969	1374		15	7.9		5.4	0.71		66.91	89.37		741.688	190.462
	173		47		M		White		Non-Hispanic		5		53		185		132		0		2		N		9127	5004		12194	1660		1162	978.7		2.5	2.8		7.3	0.59		148.7	142.7		646.888	176.475
	190*		54		F		White		Non-Hispanic		18		63		190		127		0		4		Y		16156	10408		4567	1664		1207	1107		43	18		0.9	0.42		102.2	80.64		598.14	164.648
	192*		47		F		White		Non-Hispanic		44		62		190		128		1		3		Y		13879	9000		5894	1525		1819	1598		30	22		0.68	0.38		106.4	145.4		607.616	409.338
	195		24		M		White		Non-Hispanic		18		42		191		149		0		2		N		14242	7933		3954	2055		1227	977.9		22	6.9		1.5	0.24		14.68	30.84		1315.06	106.403
	222		28		M		Asian		Non-Hispanic		11		37		173		136		1		2		N		14063	6930		1132	723		2841	1612		7.9	2.7		0.37	0.18		14.05	16.82		865.462	50.4254
	287		47		M		White		Non-Hispanic		11		23		165		142		0		1		N		7442	4357		2873	1211		910.2	927.6		9.3	3.9		0.77	0.41		14.81	14.73		239.674	38.1928
	310		34		F		White		Non-Hispanic		17		35		185		150		0		2		Y		26782	15634		1554	1023		1435	1083		47	15		0.27	0.31		51.3	136.6		485.483	153.36
	314		46		M		White		Non-Hispanic		11		43		184		141		0		2		Y		12475	7247		2431	1273		854.2	810.9		38	14		0.89	0.2		130.9	198		667.092	297.349
	393*		69		M		White		Non-Hispanic		23		54		187		133		0		5		N		8729	5150		13320	1974		1075	891.9		14	6.1		2.5	0.27		13.12	51.46		715.356	144.048
	394		48		F		Multiple		Hispanic		7		67		200		133		2		2		N		22856	12823		6178	1909		1009	1131		96	35		1.1	0.34		58.78	68.65		1281.48	281.925
	403*		52		M		Asian		Non-Hispanic		18		39		174		135		1		4		Y		24462	13614		4060	3187		2107	1164		170	29		0.7	0.13		28.5	40.88		3887.79	178.855
	470		28		F		White		Non-Hispanic		17		51		173		122		0		2		Y		6054	4894		2315	1798		1003	1025		5.3	3.1		0.2	0.16		89.92	85.85		50.4815	14.0914
	478		31		M		White		Non-Hispanic		16		52		172		120		0		1		Y		6600	4083		3238	1824		1264	1283		7.1	3.3		1.8	0.24		33	41.3		263.243	14.6665
	501*		32		M		Asian		Non-Hispanic		18		53		192		139		0		4		Y		22775	8667		5272	1242		1557	1098		N/A	N/A		N/A	N/A		N/A	N/A		718.777	124.954
	506		46		M		White		Non-Hispanic		12		59		178		119		1		2		Y		3036	2595		1205	975		1338	1041		N/A	N/A		N/A	N/A		N/A	N/A		10	10
	537		52		M		White		Non-Hispanic		15		45		178		133		2		2		Y		11285	6443		2448	1083		1245	1192		13	8.6		0.56	0.23		89.31	52.16		923.258	985.636
	539*		73		F		White		Non-Hispanic		19		55		209		154		1		5		Y		20337	9568		7505	1386		1714	2124		68	41		1	0.65		143.6	198.6		487.939	50.4457
	632		38		M		White		Non-Hispanic		10		43		168		125		0		2		Y		16796	9152		1766	1548		2415	1833		31	12		0.36	0.25		140.8	153.2		572.276	161.238
	633		39		M		White		Non-Hispanic		8		57		182		125		0		1		N		8759	5108		1436	1224		2019	1404		4.8	3.3		0.25	0.26		121.1	157		134.689	32.3253
	664*		45		F		White		Non-Hispanic		17		42		192		150		0		5		Y		12698	6927		3357	1420		1440	1395		11	4		0.43	0.21		60.77	26.25		384.47	36.8102
	674*		41		M		White		Non-Hispanic		17		57		182		125		0		4		Y		36682	21702		3061	1141		1320	1218		251	57		0.4	0.13		45.31	66.05		1619.43	297.549
	Sx = symptoms											#DIV/0!		#DIV/0!		#DIV/0!
	* = hospitalized, **=asymptomatic
	§ = Arterial hypertension (HTN), obesity (OB), diabetes mellitus (DM), asthma (A), chronic obstructive pulmonary disease (COPD), coronary artery disease (CAD), cancer (CX)
	¶ = WHO Ordinal Scale for Clinical Improvement, COVID-19 Trial Design Synopsis
	† = Persistent fatigue, dyspnea, athletic deficit, or ≥ 3 other solicited symptoms beyond 6 weeks from Sx onset
	Reported data are median (range) unless stated otherwise
