# Supplementary material for: Persistent cellular immunity to SARS-CoV-2 infection
Source: J Exp Med. 2021 Jan 27;218(4):e20202515. doi: 10.1084/jem.20202515 (PMC7845919; doi:10.1084/jem.20202515)
Supplement: Table S2 — lists the characteristics of 20 pre–COVID-19 healthy individuals. [file JEM_20202515_TableS2.xlsx]

## Sheet: Sheet1
	Table S2. Healthy donor controls characteristics
	Study ID		Age		Gender		Race		Ethnicity		Date of Blood Draw
	84A7		64		Male		White		Hispanic		2019-04-08
	84A2		63		Male		Unknown		Non-Hispanic		2019-02-13
	81B7		62		Male		Black		Non-Hispanic		2018-10-02
	82A3		60		Male		White		Non-Hispanic		2018-08-15
	84B1		60		Male		Black		Non-Hispanic		2019-05-22
	81A9		58		Male		White		Non-Hispanic		2018-10-01
	81A1		57		Male		White		Non-Hispanic		2018-07-23
	84B8		56		Female		Black		Hispanic		2019-06-11
	8705		55		Female		Black		Non-Hispanic		2019-06-28
	81A7		54		Male		White		Hispanic		2018-07-18
	81A4		51		Female		Unknown		Hispanic		2018-07-26
	81B1		49		Female		White		Non-Hispanic		2018-09-05
	84B2		48		Female		White		Non-Hispanic		2019-05-28
	84A1		45		Female		White		Non-Hispanic		2019-02-12
	82C2		40		Male		White		Non-Hispanic		2018-12-05
	8806		34		Female		White		Non-Hispanic		2019-07-16
	82A1		30		Female		Asian		Non-Hispanic		2018-08-07
	82B3		26		Male		Black		Non-Hispanic		2018-10-22
	8804		23		Female		White		Non-Hispanic		2019-06-25
	81B2		22		Male		White		Non-Hispanic		2018-09-06
